# Supplementary material for: Transcriptome and Metabolome Profiling Provide Insights into Flavonoid Synthesis in Acanthus ilicifolius Linn
Source: Genes (Basel). 2023 Mar 20;14(3):752. doi: 10.3390/genes14030752 (PMC10048380; doi:10.3390/genes14030752)
Supplement: Supplementary file 1 [file genes-14-00752-s001.zip]

Archive with 3 entries (3 files):
- Figure S1.pdf
- Figure S2.pdf
- Tables S1-S6.xlsx
